# Supplementary material for: GLS1‐RNA Polymerase II Axis Mediates Glutamine‐Dependent Hepatoprotective Effects on Alcoholic Liver Disease in High‐Protein Diets
Source: Adv Sci (Weinh). 2025 Sep 11;12(45):e02738. doi: 10.1002/advs.202502738 (PMC12677690; doi:10.1002/advs.202502738)
Supplement: Supplementary file 2 — Supplemental DataFile 1 [file ADVS-12-e02738-s001.zip › source data.xlsx]

## Sheet: Figure 1
	Figure 1C	Rel. luciferase level
		Basic	Promoter
		NC	NC	EtOH	EtOH+AMA 2µM	EtOH+AMA 10µM
		0.89	11.66	17.44	17.49	12.72
		1.1	11.74	18.34	17.31	13.72
		1.03	11.87	18.61	16.4	12.99
		1.03	12.24	18.38	17.45	12.89
		0.96	15.23	15.49	16.25	14.65
		0.93	11.99	17.63	16.76	14.85
		1.03	11.53	18.57	16.51	13.82
		1.03	11.33	20.56		13.48
			14.57
	Figure 1D	TG Concentration (mmol/g protein)
		NC	EtOH	EtOH+AMA 2µM	EtOH+AMA 10µM
		0.120072	0.155096	0.116157	0.117928
		0.112564	0.149426	0.137659	0.111652
		0.119323	0.156765	0.121151	0.107042
		0.11924	0.175872	0.119664	0.121246
		0.11032	0.175495	0.115121	0.110756
	Figure 1E	Bodipy/Hoechst
		NC	EtOH	EtOH+AMA 2µM	EtOH+AMA 10µM
		1.09	1.37	1.08	1.03
		1.08	1.29	1.17	0.97
		0.93	1.36	1.14	0.96
		0.93	1.49	1.16	1.01
		1.07	1.32	1.11	1.01
		0.91	1.4	1.09	0.94
			1.47	1.02
	Figure 1F
	WB
	Figure 1I	Serum TG (mmol/L)
		Pair-fed	EtOH-fed	EtOH-fed + AMA
		0.51	0.69	0.63
		0.6	1.23	0.84
		0.45	0.99	0.6
		0.39	1.11	0.78
		0.51	1.2	0.69
		0.6	1.29	0.9
			0.93	0.57
			0.51	0.57
	Figure 1J	Liver TG (μmol/g)
		Pair-fed	EtOH-fed	EtOH-fed + AMA
		29.1679	45.2827	29.123
		18.357	58.3373	24.5151
		23.3062	42.7665	40.1597
		14.3083	38.4057	27.8105
		19.5919	40.9322	25.1632
			45.3826	53.2296
			55.3892	45.5427
				31.9924
	Figure 1K
	WB

## Sheet: Figure 2
	Figure 2B	Rel. luciferase level
		Basic	Promoter
		NC	NC	EtOH
		-	-	-	Ala	Arg	Asp	Asn	Cys	Gly	Glu	His	lle	Gln	Leu	Lys	Met	Phe	Pro	Ser	Thr	Trp	Tyr	Val
		1.02	15.94	22.89	24.33	18.68	21.07	19.73	27.29	20.44	28.58	18.65	22.35	19.09	20.36	17.36	21.43	16.62	16.52	17.83	18.13	18.46	24.79	17.12
		0.81	12.98	20.86	22.6	18.45	24.11	17.7	23.3	21.91	27.4	19.79	19.02	18.6	21.1	18	19.34	17.39	17.02	21.32	17	17.69	23.08	17.84
		0.97	14.18	20.84	21.95	17.83	20.46	17.83	23.75	21.88	26.95	20.14	22.02	17.01	20.59	16.56	19.19	20.04	17.69	18.38	17.93	18.91	23.74	21.29
		1.12	15.79	22.75	21.69	21.34	21.93	19.18	22.6	21.9	23.04	22.52	21.52	20.16	21.03	19.37	19.41	20.87	17.91	19.93	17.73	22.72	21.11	23.16
		1	16.52	21.12	22.6	21.33		18.54	29.57	20.5	29.98	21.97	25.3	14.4	21.9	17.36	19.93	17.34	19.91	17.26	20.77	16.4	21.37	20.23
		1.1	17.05	26.01	26.13	19.75	27.84	21.32	27.46	21.93		19	24.88	19	18.93	18.11	22.35	17.83	21.38	19.28	17.34	19.49	22.34	19.25
		0.91	17.03	22.13	23.12	19.05	23.72	19.59	22.93	22.63	25.36	20.69	20.33	16.06	17.63	16.15	20.19	18.32	18.4	20.14	16.92	21.38	23.24	20.39
		1.07	16.17	20.69	24.06	21.06	22.38	20.93	21.58	20.53	23.45	19.92	24.11	16.5	17.25	17.05	19.81	17.42	19.36	19.27	19.55	21.17	22.29	22.24
	Figure 2C	Bodipy/Hoechst
		NC	EtOH
		-	-	Arg	Asn	His	Gln	Leu	Lys	Met	Phe	Pro	Ser	Thr	Trp	Tyr
		1.19058	1.21135	2.31219	1.89299	1.55062	0.9	1.43	1.59	1.94662	2.14704	2.18661	2.04185	1.99682	2.25151	1.92584
		0.93003	1.23658	1.77176	1.73346	1.51085	0.82	1.85	1.86	2.1229	2.43146	2.49573	2.07044	2.02187	2.05108	1.82248
		0.879394	1.20713	2.13879	1.80467	1.59829	0.87	1.76	1.91	2.06453	2.46326	2.03768	1.78282	2.05236	1.8262	1.92222
		0.972333	1.23603	2.1435	2.1485	1.66003	0.89	1.7	1.9	1.76403	2.2948	1.90604	1.98772	1.6995	2.10528	1.8662
		0.934754	1.26218	1.44078	1.33194	1.51974	0.79	1.5	1.37	1.82305	1.99259	1.72923	1.54235	1.71102	1.73077	1.60411
		1.09291	1.37608
			1.30178
	Figure 2D	TG Concentration (mmol/g protein)
		-Gln
		NC			EtOH
		Gln 4 mM	0	Glu 4 mM	Gln 4 mM	Gln 2 mM	0	Glu 2 mM	Glu 4 mM
		0.126816	0.139548	0.121973	0.150409	0.179676	0.171666	0.156803	0.171108
		0.123319	0.13411	0.131688	0.1546	0.162874	0.177669	0.169766	0.177887
		0.118635	0.128941	0.124214	0.151477	0.156223	0.175867	0.164611	0.165525
		0.1166	0.11801	0.120898		0.163037	0.180427	0.186303	0.165541
						0.170827	0.17532		0.174831
	Figure 2E	Bodipy/Hoechst
		-Gln
		NC			EtOH
		Gln 4 mM	0	Glu 4 mM	Gln 4 mM	Gln 2 mM	0	Glu 2 mM	Glu 4 mM
		1.1	0.78	1.11	1.12	1.79	1.6	1.48	1.93
		1.15	0.78	1.16	1.47	1.99	1.96	1.96	2.06
		0.95	0.84	0.78	1.7	1.94	2.3	2.11	1.99
		1	0.83	0.85	1.86	1.97	2.3	2.41	1.88
		0.81	0.82	0.92	1.82	1.77	2.02	2.06	1.77
			0.77		1.6	1.59	1.81	1.81
	Figure 2G	Body weight (g)
		Day	Pair-fed									Pair-fed + Gln									EtOH-fed						EtOH-fed + Gln
		0	21.9	22.4	24.9	21.6	23.8	22.8	23	22.9	23.3	23	22.5	23.5	22.5	22.7	23.7	22.5	23.7	22.3	22.5	23	23.6	21.8	23	23.3	22.7	22.1	24	23.6	22.6	24.5	21.9	23.3
		1	23.6	23	24.4	21.7	24.9	23.4	23.5	22.7	23.5	23.1	22	23.1	22.3	23.3	24.4	23.4	24.4	22.8	21.4	23.9	24.2	22.1	24	23.5	23	22.2	25	23.5	23.3	24.9	22.3	23
		3	23.4	22.2	22.8	21.7	24.3	22.3	23.4	22.7	22.9	22.7	19.7	22	22.4	22.4	23	21.8	23.3	21.3	21.8	22.8	23.7	22.6	23	21.9	22.9	22	24.8	22.6	22.8	23.6	22.3	23.1
		5	23.8	22.1	23	21.4	24.2	22.5	23.4	22.9	22.8	24.8	26.4	22	22	22.7	23.5	21.3	23	21.6	22.4	23.2	24.1	22.7	22.7	21.4	23	22.3	25	22.9	23.1	23.7	22.1	23.1
		7	23.3	22.9	22.8	21.2	23.9	22.4	23.3	23	22.8	24.1	26.4	21.8	22.4	22.5	23.3	21.3	22.1	23	21.4	22.2	23.5	21.9	22.4	20.2	22	22.6	24.4	22.7	23.2	24.4	22	22.6
		9	23.9	22.8	22.8	21.3	24	22.6	23.4	23	22.5	24.3	26.6	21.8	21.8	22.4	23	21.3	22.7	23.1	22.8	22.9	23.3	23.4	22.1	20.3	22	23.1	24.7	23.6	23.3	25	22.6	23.2
		11	23.7	22.8	23	20.9	23.8	22.3	22.4	22.7	21.7	23.6	25.7	21.2	21.6	22.5	22.6	21.3	22.7	22.6	21.8	22.3	22.5	24.2	22.8	21	22	23.2	25.1	23.6	22.9	25.4	22.7	23.7
		13	23.6	22.3	22.3	20.6	23.1	21.6	22.2	22.7	21.8	23.8	25.1	21.2	21.6	22.3	22.6	20.9	22.3	22.5	21.2	22.4	22.6	24	22.4	20	22.5	24.3	25.1	23.3	23.3	25.5	23.2	24.3
		15	23.2	22.2	22	20.2	22.3	21	21.6	22.4	21.5	23.5	24.9	21	20.9	22.1	22.2	20.7	22.2	22.3	21.4	21.9	22.4	24.6	22.7	20.7	22.9	24.6	25.7	23.9	23.6	26.2	23	24.6
		17	24.1	22.4	22.6	20.5	23.2	22	22.3	23.6	23	23.8	25.1	21.4	22	22.5	22.7	21.5	22.7	22.7	21.7	22.7	22.3	24.6	23.9	20.5	22.8	25	25.7	24	24.1	26.9	22.9	24.8
		19	23.8	22	22.4	20.3	22.6	22.1	21.8	23.3	22.7	23.5	24.9	21.6	23.5	22.4	22.7	21.5	22.2	22.6	21.4	22.7	22.4	25.3	23.4	21	23.2	25	26.5	23.7	23	27	22.5	24.9
		21	22.8	21.1	21.7	19.7	22	21.2	20.9	21.6	21.7	22.7	23.8	20.9	21.3	21.5	20.9	20	21.5	21.3	21.6	21.7	21.1	24.8	24	20.5	23.5	24.8	25.5	23.5	22.9	26.2	22.4	24.8
		23	22.9	20.8	21.8	20.3	23	21.9	21.5	22.2	22.8	23	24.2	21.7	22.4	21.6	21.3	21.2	21.9	23.3	22.9	22.5	21.4	23.6	21	19.6	23.2	23.7	24.3	23.3	23.5	26.9	22.2	24.9
		25	23.9	22.4	21.7	20.6	23.4	22.6	21.9	22.7	23.1	23.4	25	21.8	22.1	22.1	21.6	22	22.4	23.4	23.9	22.9	21.3	24.4	22	19.2	24.4	23.4	25.2	23.3	23.4	26.4	22	25.5
		27	23.2	21.5	21.2	19.8	22.5	21.4	21.6	22.5	22.3	23.3	24.3	21.6	22.1	22.5	21.5	21	21.5	22.5	23.9	23.8	21.9	24.8	22.3	19.5	25.1	23.4	26	23.1	23.2	26.1	22.2	25.3
		29	23.8	21.7	22.1	20.2	22.1	22.2	21.6	22.4	22.9	23.5	24.7	21.7	22.2	22.5	21.6	20.8	21.4	22.7	24.1	23.5	23.3	25.1	22.4	19.6	25.8	23.3	26.1	23.2	23.7	25.9	21.9	25.6
	Figure 2H	Liver TG (μmol/g)
			Pair-fed									Pair-fed + Gln									EtOH-fed						EtOH-fed + Gln
			17.3797	52.3707	35.5381	29.2807	17.2288	23.4218	33.9422	12.4164	13.1525	20.7506	16.348	17.0697	9.76044	17.0698	16.8419	9.7768	11.1356	22.0557	36.4485	43.9856	65.1472	39.9176	68.4518	47.9042	20.1613	31.5784	37.0583	46.5396	45.8922	35.2817	41.2963
	Figure 2J	Rel. luciferase level
		-Gln
		Basic	Promoter
		NC	NC	EtOH	EtOH	EtOH+AMA 10µM	EtOH+AMA 10µM
		Gln 4 mM	Gln 4 mM	Gln 4 mM	Gln 0 mM	Gln 4 mM	Gln 0 mM
		1	11.66	16.84	24.04	11.86	12.3
		1	11.31	18.66	20.6	11.86	11.54
		0.98	13.53	19.43	20.45	11.45	13.25
		1.04	10.16	19.02	19.99	12.55	11.62
		0.95	13.75	19.41	21.43	12.23	11.89
		1.09	13.42	18.47	20.94	12.27	11.89
		0.97		18.01	23.31	11.99	11.93
		1.04		18.73	21.87
		1.13		19.4
		0.82		19.13
	Figure 2K	TG Concentration (mmol/g protein)
		-Gln
		NC	EtOH	EtOH	EtOH+AMA 10µM	EtOH+AMA 10µM
		Gln 4 mM	Gln 4 mM	Gln 0 mM	Gln 4 mM	Gln 0 mM
		0.096393	0.119388	0.135221	0.0914421	0.099357
		0.111035	0.13199	0.141997	0.097277	0.096983
		0.100602	0.122481	0.129956	0.106161	0.096826
		0.098233	0.139266	0.160826	0.116302	0.095345
			0.124151		0.111467
	Figure 2L	Bodipy/Hoechst
		-Gln
		NC	EtOH	EtOH	EtOH+AMA 10µM	EtOH+AMA 10µM
		Gln 4 mM	Gln 4 mM	Gln 0 mM	Gln 4 mM	Gln 0 mM
		0.89	1.21	1.26	1.16	1.19
		1.1	1.23	1.63	1.22	1.04
		1.01	1.19	1.29	1.16	1.13
		0.97	1.36	1.27	1.12	1.15
		1.03	1.17	1.23	1.24	1.08
		0.98	1.21	1.32	1.05	1.11
		1.02	1.24	1.52	0.94	1.15
			1.45			1.12
			1.17

## Sheet: Figure 3
	Figure 3B
	WB
	Figure 3C
	WB
	Figure 3D	Rel. luciferase level
		Basic	Promoter
		NC				EtOH
		siNC	siNC	siGls1#1	siGls1#2	siNC	siGls1#1	siGls1#2
		0.74	9.93	13.95	13.42	12.44	28.05	27.31
		1.03	8.93	12.4	13.61	14.24	27.66	29.94
		0.99	8.78	14.57	13.89	12.95	28.39	29.83
		1.11	9.08	14.81	15.67	12.81	32.53	30.54
		1.11	9.88	13.85	13.03	14.06	28.22	31.2
		0.91	8.98	16.31	14.23	12.21	30.63	34.65
		1.11	9.18			15.53	29.62	33.88
	Figure 3E	TG Concentration (mmol/g protein)
		NC			EtOH
		siNC	siGls1#1	siGls1#2	siNC	siGls1#1	siGls1#2
		0.085939	0.069537	0.082145	0.130234	0.151744	0.165875
		0.083642	0.068409	0.082729	0.15014	0.197292	0.164866
		0.068109	0.073707	0.06497	0.153968	0.168674	0.189423
		0.0672562		0.0776532	0.151779
	Figure 3F
	WB
	Figure 3H	Body weight (g)
		Day	AAV-shNC-Pair-fed										AAV-shGLS-Pair-fed											AAV-shNC-EtOH-fed											AAV-shGLS-EtOH-fed
		0	26.3	25.3	26	26.7	27.1	27.1	25.3	26.5	25.2	23.9	25.2	26.2	28.1	27.7	24.2	26.1	27.1	26.3	23.8	25.7	25.3	25.2	24.9	28.3	26.1	25.1	25.7	26	25.5	26.3	23.6	26.7	25.3	27.2	25.5	25.7	25.8	26	25.2	25.4	26.5	26.7	25.6
		1	24.3	24.9	25.6	26.3	26.8	26.7	23.2	25.3	24.6	23.8	24.2	24.4	27.3	27	23.7	24.7	26.6	25.2	24.2	25.8	25.4	25	23.2	27.1	25.4	24.5	25.3	24.4	24.4	25	23.7	26	24.4	26.6	24.6	25.1	25.5	24.4	23.6	24.8	25.6	25.2	25.7
		3	26	24.8	25.3	26.9	26.8	26.7	22.9	26.1	24.4	26.1	24.9	24.1	27.2	27.5	24.1	25.8	26.2	24.5	24.5	25.6	26.2	25.5	23.5	26.8	25.8	24.9	25.1	24.6	24.9	25.3	23.2	26	24.8	27.2	24.4	24.8	25.1	24.3	23.6	24.7	25.8	25.5	25.6
		5	26.9	25.9	25.7	26.5	26.8	26.2	24	26.8	25.5	26.8	24.4	23.4	26.6	28	24	26.8	26.4	24.9	24.3	25.6	25.8	24.4	23.4	27.2	24.8	24.9	26.9	24.8	24.8	21.6	23.6	25.8	25.3	25.9	24.9	24.5	24.6	23.4	23.4	23.6	24.9	25.4	26.7
		7	26.7	25.8	25.4	26.5	26.6	26	23.6	26.5	24.4	26.2	24.3	23.2	26.6	28	23.9	26.5	26.1	24.7	24.3	25.2	24.8	24.3	23.8	26.5	23.6	25.2	27.1	25.2	25.1	23	23.5	26	25	27.6	24.6	24.3	24.2	24	23.4	23.6	24.6	25.2	26.4
		9	26.5	25.9	25.4	26.2	25.7	26	23.1	25.9	24.3	25.8	24.3	22.4	26.1	28.3	24	26.3	26	24.8	24	24.6	24	23.9	23.8	27.2	23.8	25.3	27.8	26	25.3	21.4	22.8	27	26	28.6	24	25.2	24.1	24.1	25.7	24.9	23.9	27	27.3
		11	26.9	27.1	26.5	26.9	26.8	26.1	27.1	23.7	24.7	26.3	25	26.8	23.3	28.5	24.3	26.6	26.3	25.4	25.3	24.9	24.7	24.4	24.1	27.3	24.5	26.3	28.3	26.1	26.5	22.8	23.5	27	28.5	25.9	24.9	25.2	25.8	25.7	24.4	24.5	24.6	27.9	27.7
		13	25.9	26.7	26.3	27	26.7	25.6	27.2	23.6	25.1	26	24.8	26.5	23.4	27.8	23.8	26.1	26.1	25	24.9	25.3	24.3	24.9	24.2	27.2	23	25.4	28.8	26.1	26.7	22.1	23.3	27.3	29	25.5	25	24.7	26.8	25.7	24.2	25	23.8	27.8	27.6
		15	26.5	26.3	26.5	27	26.7	25.4	27.2	24.1	25.7	27.5	24.9	26.6	23.4	27.4	23.6	25.8	25.8	25.2	26.3	25.1	24.3	25	24.2	28.2	23.2	25.9	29.6	26.2	26.9	22	23	27.6	29.4	25.9	24.4	24.9	27.2	26.4	24.1	24.9	24	27.5	27.7
		17	26.4	26.3	27	28.2	26.4	25.9	26.4	23.5	24.8	26.1	25.4	26.5	23.8	27.7	23.9	26.4	25.9	25	26.2	24.6	24	25.8	23.3	27.5	23	26	29.5	26.5	27	22.4	22.6	28.4	29.4	26.1	24.4	24.4	25.9	26	24.5	25.8	23.3	27.4	27.5
		19	26.3	25.9	27	27.2	26.3	25.4	25.4	22.3	25.1	26.3	24.3	25.9	23	26.4	23.6	25.5	24.8	24.1	25.7	25.8	23.8	26.3	25.2	28.3	23.3	25.3	29	27.3	28.1	23	21.8	28	29.5	25.6	24.5	24.1	26.5	25.9	24.5	26.6	23.6	27.2	28
		21	26.5	26.7	27.5	27.5	26.3	28.5	26.4	23.9	25.6	27.4	27	25.8	23.9	27.6	24.8	26.4	25	25.7	26.5	26.2	24.6	27.1	26.5	27.8	24.5	26.3	30	27.2	27.7	23.5	22.3	28.3	30.5	26.5	24.3	24.1	26.1	26.4	25	27.5	24	27.6	28.7
		23	26.6	26.5	27.3	27.7	26.4	27.8	26.4	23.7	27	25.3	27.7	26.6	24.7	25.1	26.2	27.6	26.4	24.7	25.3	25.8	24.4	27.6	27.2	27	25.6	26.21	29.4	28.1	26.9	23.5	21.7	27.9	29.7	26	24.2	24.1	27.1	27.1	28.1	25.5	23.6	27.8	28.4
		25	27	26.4	27	27.5	26.7	27.7	26.3	24.6	26.5	25	27.4	26.6	24.8	25	26.5	27.8	26.6	24.9	25.3	26	24.6	27.5	27.2	27.4	23.8	25.9	28.3	27.9	27.2	23.8	21.9	28.2	30	26.6	24.5	25.5	25.7	26.5	28	25.3	23.6	27.7	27.7
		27	26.9	27.2	27.7	27.5	26.5	28	27	25.3	28.1	26.3	27.2	26.3	24.6	25.3	27.4	28.5	27.3	25.6	25.9	26.2	25.8	28.5	27.6	28	23	25.9	27.9	28.4	27.2	25.4	25.2	28.8	30.5	26.9	24.6	27.1	25.7	28.4	27.7	25.3	24.7	27.8	28.2
		29	25.8	26.4	26.4	27.7	26.7	28.7	26.6	26.1	28.1	26.3	24.3	26.4	24.7	26.2	27.2	27.2	27.4	25.6	25.6	26	25.7	26.9	26.1	26.5	25.7	26.1	25.3	25.6	25.6	23.6	22.8	27.3	28.3	26.5	22.4	26.2	24.5	24.9	26.6	26.1	23.6	26.5	26.9
		31	27.2	27.6	27.9	28.2	26.9	28.5	26.9	26.5	27.9	26.7	27.2	26.3	24.3	26.5	28	28.1	28.3	26.6	26	26.3	26	25.7	27.2	26.6	23.3	26	26.1	25.7	26.7	24.7	24.5	27.6	28.7	26.3	25	26.4	25.3	26.6	26.8	24.1	26.8	23.9	27.3
		33	26.9	27.4	27.6	28.3	27.6	29	25.8	25.6	27.7	26.3	27.3	26.1	24.4	26	27.4	29	28	26.5	26.5	26	25.5	25.8	26.5	26.6	23.4	26.3	26.7	25.4	24.4	25.1	22	26.5	28.5	26.4	24.7	26.2	24.7	26.6	26.4	27.3	23.7	27.3	27.6
		35	26.8	27.6	27.6	28.5	28.1	28.9	26.1	26	27.6	26.3	26.1	26.8	24.5	26.4	27.7	29.4	28.3	26.6	27.1	25.8	25.4	25.3	25.7	25.5	22.6	26.4	25.6	24.7	24.8	25.2	22.3	26.2	27.2	25.2	23.6	25.8	24.2	26	26.4	26.6	23	26	26.8
	Figure 3I	Liver TG (μmol/g)
			AAV-shNC-Pair-fed										AAV-shGLS-Pair-fed											AAV-shNC-EtOH-fed									AAV-shGLS-EtOH-fed
			20.876	30.5056	22.1818	11.6102	18.4254	9.78591	16.9982	9.1571	11.6655	13.8954	21.0653	25.3961	9.50501	6.86717	16.033	12.4473	12.2951	14.1737	13.6617	8.65958	24.9624	50.6098	46.8157	51.1388	48.7352	49.0126	46.0465	50.9515	60.0488	45.6639	53.9594	55.8141	68.2852	73.1395	47.9082	62.1431	84.9736	47.8604
	Figure 3K
	WB

## Sheet: Figure 4
	Figure 4A	Rel. luciferase level
		Basic	Promoter
		NC				EtOH
		vector	vector	GLS1(GAC)	GLS1(KGA)	vector	GLS1(GAC)	GLS1(KGA)
		0.92	10.85	5.81	4.93	15.45	6.68	7.65
		1.02	9.37	4.68	5.33	13.91	6.62	6.66
		0.97	11.53	6.64	5.35	15.42	6.92	7.3
		0.9	12.49	5.6	4.92	15.15	7.1	7.73
		0.96	11.23	5.81	5.13	15.23	6	7.4
		1	10.46	4.43	4.72	13.96	6.86	7.44
		1	9.6	4.77	5.02	14.17	7.28	7.58
		1	10.23	5.61	5.4	14.05	6.38	7.27
		1.12	9.85	6.13	5.47	15.38	7.53	8.23
		1.11	11.86	5.7	5.92	14.47	7.11	7.21
	Figure 4B	TG Concentration (mmol/g protein)
		NC			EtOH
		vector	GLS1(GAC)	GLS1(KGA)	vector	GLS1(GAC)	GLS1(KGA)
		0.0851762	0.101342	0.108533	0.15267	0.120263	0.130474
		0.10661	0.100971	0.0945819	0.171019	0.143787	0.13801
		0.116047	0.0965786	0.101792	0.144076	0.14432	0.115395
		0.084818	0.098646	0.0894007		0.137004
	Figure 4C
	WB
	Figure 4D	Rel. luciferase level
		-Gln
		Basic	Promoter
		NC	NC	EtOH	NC	EtOH	EtOH+GAC	EtOH+KGA
		Gln 4 mM	Gln 4 mM	Gln 4 mM	Gln 0 mM	Gln 0 mM	Gln 0 mM	Gln 0 mM
		0.89	8.69	10.68	6.96	13.07	7.43	8.5
		0.94	7.65	11.99	9.84	13.69	9.12	8.24
		1.19	8.97	12.64	8.16	17.02	7.92	8.08
		0.96	8.44	11.16	10.03	16.75	7.44	6.74
		0.95	8.61	11.8	7.39	15.6	7.98	9.07
		0.92	7.42	13.61	9.02	14.77	8.69	8.9
		1.03	8.69	13.24	8.64	15.71	8.45	10.13
		1.12		10.59	8.03	12.64	7.6	9.41
					8.08	14.04
					9.26
	Figure 4E	TG Concentration (mmol/g protein)
		-Gln
		NC	EtOH	NC	EtOH	EtOH+GAC	EtOH+KGA
		Gln 4 mM	Gln 4 mM	Gln 0 mM	Gln 0 mM	Gln 0 mM	Gln 0 mM
		0.144678	0.144596	0.102588	0.166068	0.130156	0.156001
		0.110238	0.151992	0.122232	0.153592	0.164758	0.139498
		0.112292	0.149571	0.12287	0.167844	0.145106	0.150169
		0.117673	0.128155	0.137533		0.141884
		0.120923				0.13629
	Figure 4F
	WB
	Figure 4H	Body weight (g)
		Day	AAV-Vector-Pair-fed										AAV-GLS1-Pair-fed										AAV-Vector-EtOH-fed										AAV-GLS1-EtOH-fed
		0	26.7	25.6	25.1	25.5	25.3	25.7	26.9	26.2	26.5	25.1	22.4	27	26.8	25.9	25.5	27.1	25.8	24.3	26.9	22	26.3	26.2	26.6	24.7	26.3	28	24.7	26	28.1	25.8	26.4	23.9	27.2	25.7	23.7	25.3	25.9	25.8	25.9	25.4	26.2	28
		1	25.5	24.1	24.2	24.4	24.9	25.3	25.2	25.9	25	22.8	23.8	25.2	25.8	25.2	25.1	26.8	24.7	23.8	25.8	19.5	25.3	24.8	25.8	23.8	24.5	26.7	23	26.6	24.3	24.9	25.3	23.7	26.5	25.2	22.4	25.2	24.7	25.1	23.6	24.8	24.9	26.9
		3	25.3	24	24.6	24.8	24.7	26	25.2	25.6	25.2	24.4	24.3	25.4	25.7	24.8	24.9	27.3	24.8	24	25.4	23.9	25.2	25.9	25.4	24.2	25.4	26.2	24.3	26.9	24.9	25	26.2	23.4	26.9	25.6	22.2	25.4	25.8	25.7	25	24.7	24.9	26.5
		5	24.8	23.4	24.4	24.6	24.8	26	24.3	25.8	25.5	25.9	23.8	24.9	25.8	25.1	25.1	27.7	25.2	24.5	25.6	24.9	24.7	25.9	25.1	25	23.7	26.1	23.6	27	24.9	24.9	26.9	24.2	26.9	25.9	21.4	25.2	26.3	26.5	24.2	25.6	25.3	26.4
		7	24.9	22.4	24.5	24.6	25.1	25.7	23.9	25.3	25.2	26.8	23.4	23.9	25.6	24.9	24.8	27.3	25.3	24.7	23.7	25.3	24.9	26.3	25.2	25	22.6	26.1	23.7	27.1	24.8	24.6	26.9	24.8	27.6	26.8	20.9	25.3	26.4	25.8	24.3	24.7	25.5	27
		9	24.2	22.1	24.6	24.5	23.9	25.6	23.2	25.5	25	26.6	23.7	23.3	25.5	24	24.5	27.2	25.3	24.7	23.8	25.2	25.3	27.3	25.6	26.2	18.5	25	23.3	26.7	23.8	24.5	26.3	24.8	28.2	27.1	20.8	25.7	26.6	26.3	27.3	24.6	24.5	25.6
		11	22.9	24.8	25.1	24.4	24.7	23.9	25.9	25.9	26	26.9	24	26	24.5	24.4	25.2	26.9	25.4	25.7	24.8	25.7	25.3	27	26	26.8	18.5	23.6	25.8	24.8	27	24.3	27.1	27.7	25.7	28.3	21.1	26.5	27.8	26.7	27.8	26.8	24.9	25.3
		13	22.9	24.9	24.5	23.8	24.5	23.3	25.7	25.7	26.2	27	23.4	26.2	24.7	24.1	25.2	26.8	25.1	25.8	24.8	25.6	25.2	26.3	25.6	26.8	18.2	24.5	26.3	25.5	26.9	24.3	27.3	27.3	24.8	28.5	19.7	25.8	27.6	26.8	27.2	26.5	24.3	25.5
		15	23	25.6	24.6	24	24.5	23.8	26	25.3	26.1	27	23.3	25.9	24.7	23.3	25.1	26.5	24.7	25.6	24.8	25.7	25.3	26.4	25.7	26.8	17.3	24.3	24.4	25.6	26.7	24.5	26.9	27.7	25.5	28.5	19.5	26.1	27.7	26.2	27.8	26	24.3	24.7
		17	23.3	25.6	24.8	24.2	24.9	23.8	26.5	25.6	26.4	28.1	22.8	25	23.9	23.1	25.3	26.9	24.5	26	25.2	25.6	26	27.7	25.8	27.1	16.9	25.1	27.4	24.5	25.9	26.4	27.3	29	26.6	29.4	17.6	27.3	27.7	27.4	28	27.3	25.7	25.5
		19	23.2	25.2	24.3	22.7	23.9	22.2	25.2	25.5	25.6	27.3	22.4	25.5	23.2	22.2	24.4	26.1	23.5	24.5	25.1	24.8	26	26.1	24.5	27.3	16.4	26.1	28	25.1	27.1	26	27.5	28.1	26.7	29.3	19.2	28.1	27.8	27.3	26.8	27.1	28.1	26.5
		21	24.3	26.3	25.3	23.8	24.6	22.9	26.2	26.7	27.2	27	23.2	26.2	24.6	23.3	25.7	27.6	24.9	25.6	26.2	25.7	27.5	26.2	25.5	27.5	17.3	26.3	28	25	26.4	25.6	26.8	29.3	26.9	28.4	19.7	28.6	28.2	27.8	27.7	28.5	28.7	27.6
		23	26.1	24.7	24.7	23.4	24.7	23.4	25.8	27.1	26.4	27.1	24.8	26	23.3	27.7	23.3	25.4	24.6	25.5	26.1	25.7	27.1	26.5	26.5	27.3	16.7	27.6	26.3	27.2	25.8	25.5	27.8	27.2	25.4	29.1	19.9	28.2	28.5	28.3	28	28.9	28.7	27.6
		25	25.7	24.2	24.8	23.3	24.7	22.5	25.6	26.7	25.5	26.7	24.2	26.1	22.8	26.9	22.3	24.5	24.2	25	25.7	25.7	27	26	26.9	27.1	16	26.6	26	27.3	26.2	25.1	27.8	28.2	26.2	28.5	20.4	28.4	28.5	28.3	28.1	28.8	28.4	27.2
		27	25.6	24.2	25.3	24.1	25.1	24	26.7	27.1	26.3	26.7	24.8	26.5	23.4	27.3	23.4	25.3	24.4	25.5	26.5	25.7	27	25.6	26.4	27.7	16	27	26.8	27	27.1	26.7	28.3	28.2	26.9	29	20.4	28	28.7	28.3	28.3	28.9	29.5	27.8
		29	25.3	23.7	25.1	23.8	24.7	22.2	25.8	24.9	25.8	27.8	23.6	25.8	22.8	27	22	24.6	24.3	24.8	25.4	25.5	26.3	22.7	26.4	25.9	16.3	27.4	23.7	25.7	25.1	25	26.6	28.1	25.1	25.6	19.4	26.1	26.2	26.6	24.4	26.1	28.7	26
		31	25.3	24.6	25.6	24.6	25.4	23.1	26	27.1	26.2	27.5	24.6	26.4	23.7	28.2	23.7	25.8	24.6	25.3	25.9	25.9	27	23.6	27.7	26.8	16.5	28.1	25.7	24.3	27.8	26.8	26.8	28.5	25.3	25.8	20.5	27.2	26.3	27.7	27.7	26.9	29	26.1
		33	25.1	24.5	25.8	24.3	25.5	22	25.1	27.2	26.5	27.7	24.4	26.6	23.6	28.9	23.6	25.2	24.1	25.1	25.8	26.3	27.3	22.3	27.4	26.3	16.8	27	24.3	28.2	26.9	25.9	27.2	29.1	26.2	27.2	21.3	27.3	26.7	28.2	28.1	27.7	28.3	25.9
		35	24.7	24	25.6	24.6	25.4	22.4	25.5	27.3	26.5	27.3	24.4	26.4	23.1	24	28.5	25.3	24.6	24.8	25.8	26.4	26.6	21.4	25.9	24.8	17.1	26.2	24.5	26.9	26.6	24.9	26	28.3	26	25.5	20.7	26.8	25.7	26.8	26.5	27.9	28.2	26.5
	Figure 4I	Liver TG (μmol/g)
			AAV-Vector-Pair-fed							AAV-GLS1-Pair-fed							AAV-Vector-EtOH-fed								AAV-GLS1-EtOH-fed
			11.8108	10.956	16.7178	17.0083	12.5833	15.1186	18.7467	33.1071	21.6705	18.2917	34.8765	18.8913	9.80164	6.12282	48.952	53.4809	42.1325	42.344	34.7009	63.3411	52.7827	59.7172	41.3617	54.6464	32.185	30.9832	32.2759	25.7048	32.1416
	Figure 4K
	WB

## Sheet: Figure 5
	Figure 5B
	WB
	Figure 5C
	WB
	Figure 5D
	WB
	Figure 5E
	WB
	Figure 5F
	WB
	Figure 5G
	WB
	Figure 5H
	WB
	Figure 5I
	WB

## Sheet: Figure 6
	Figure 6D
	WB
	Figure 6E
	WB
	Figure 6F	Rel. luciferase level
		Basic	Promoter
		NC		EtOH
		vector	vector	vector	KGA	∆KGA-3
		1.11	15.14	24.15	12.6	19.05
		1.15	15.21	24.71	11.32	20.4
		0.78	14.71	23.14	10.66	18.27
		0.98	14	21.36	13.47	17.74
		0.93	14.74	24.69	12.26	19.44
		1.05	14.78	23.86	11	20.13
		0.99	14.07	24.61	9.52	17.89
		0.89	15.99	26.52	11.21	20.67
		1.07	16.57	22.02	11.53	20.13
		1.05	13.38	23.07	13.47	20.79
	Figure 6I
	WB
	Figure 6J
	WB
	Figure 6K	Rel. luciferase level
		Basic	Promoter
		NC		EtOH
		vector	vector	vector	GLS1	GLS1+E	GLS1+∆E3	GLS1+H	GLS1+∆H1
		0.84	15.99	21.78	18.21	19.48	17.03	19.44	20.99
		1.04	17.29	20.72	19.16	22.05	17.8	19.05	16.23
		0.96	17.9	20.61	17.98	20.48	18.97	20.07	17.9
		0.98	17.2	22.23	17.82	21.16	17.27	22.04	18.98
		0.78	16.2	22.2	17.17	21.67	18.11	21.45	18.94
		1	16.42	22.31	18.08	25.1	18.23	27.69	21.19
		1.14	16.49	24.42	19.79	22.13	19.42	22.42	20.24
		0.98	16.22	21.38	20.35		22.6
		1.2	16.63		19.54
		1.08

## Sheet: Figure 7
	Figure 7A	TG Concentration (mmol/g protein)
		NC	EtOH
		vector	vector	KGA	∆KGA-3
		0.101765	0.127916	0.097028	0.106169
		0.107728	0.136301	0.114322	0.132533
		0.103045	0.139707	0.113769	0.153561
		0.094921	0.136333	0.119829	0.139534
		0.090698	0.115658	0.113994	0.135768
		0.094906			0.138073
	Figure 7B
	WB
	Figure 7C	TG Concentration (mmol/g protein)
		NC	EtOH
		vector	vector	GLS1	GLS1+E	GLS1+∆E3	GLS1+H	GLS1+∆H1
		0.133869	0.143836	0.139058	0.14029	0.103356	0.209151	0.179689
		0.103905	0.203655	0.179987	0.197971	0.097671	0.166615	0.148762
		0.142186	0.203655	0.130806	0.170544	0.127158	0.286266	0.129328
		0.058537	0.166291	0.083898	0.161921	0.106139	0.268691	0.182785
			0.163042	0.098603	0.214373	0.118226	0.177792
				0.102898
	Figure 7D
	WB
	Figure 7F	Body weight (g)
		Day	Vector-Pair										GLS1-Pair									GLS1-EtOH										GLS1+E-EtOH								GLS1+ΔE3-EtOH								GLS1+H-EtOH
		1	22.5	24.4	20.7	24.5	25.2	24.4	22.6	26.4	26	23.9	25.5	22.7	24	24.7	24.9	24.4	25.2	26.8	23.7	24.7	24.7	24.3	24.7	24	25.1	26.3	25.1	23.6	27.1	25.3	24.3	24.1	26.1	26.1	24.4	25.1	22.7	25.3	26.1	25.3	25.8	26.8	24.9	25.2	25.3	25.8	25.2
		3	22.6	24.4	21.7	24	24.5	24.4	22.4	26.3	25.8	23.5	23.7	20.9	23.9	23.3	22.1	22.1	25.2	23.9	24.8	24	24.2	23.6	24.5	24.4	24.4	25.6	25.8	23.4	26.2	24.4	25.1	23.8	24.9	24.2	24.8	23.9	22.7	24.8	25.1	25.5	25.5	26.4	24.6	25.2	25.4	24.8	24.4
		5	22.6	24.2	21.3	24.6	24.1	24.6	22.9	25.8	25.7	23.5	22	20.1	22	22.8	21.8	21.8	22.6	20.5	20.3	24.6	24.2	23.5	23.2	23.1	24.9	24.9	25.8	22	25.5	22.6	23.8	22.6	24.2	21.8	24.4	22.6	22.7	24.4	24.5	25.2	25.2	25.3	23.6	23.2	22.6	23.1	22
		7	22.4	24.5	21.2	24.1	23.1	24.7	24.9	26.6	26.5	23.6	22	21.6	21.9	22.9	23.5	20.4	21.9	23.8	23.5	22.9	23	24.2	24.3	24.4	24.4	22.8	24.4	26	22.7	23.9	25.1	24.8	22.8	21.9	22.8	24.3	25.2	24.5	24.5	24.7	25.6	24.7	25.2	24.9	23.5	23.5	25.3
		9	22.7	24.6	21.2	24.1	22.7	24.5	24.8	25.6	25.8	22.4	20.2	20.4	21.3	22.7	22.7	19.6	21	22.6	21.5	23	23.1	24	24.5	23.5	23.8	22.3	24.2	24.5	21.9	22.5	24	24.2	23.3	21.8	23.8	24.3	22.2	24.2	24.5	23.6	25.5	24.5	25.3	24.9	23.3	21.7	22.4
		11	22.4	24.7	20.1	24.1	22.7	24.5	25.4	25.7	25.8	23.6	21.1	19.5	21.3	22.5	22.4	20.1	21	20.7	21.1	23.8	22.5	24	24.5	23.8	24.8	22	24	24.5	24.9	22.6	23.8	22	21.6	21.5	23.4	24.6	21.7	24.2	24.5	25.1	25.7	24.9	25	24	23.2	22.5	22.5
		13	22.3	23.6	20.3	24.3	21.5	24.6	23.3	24.3	25.2	22.3	19.1	19.3	21.5	21.6	23.8	18.7	21.5	20.2	19.9	23.6	22.4	24	22.9	23.7	25.7	23.7	24.7	21.6	24.6	20.7	20.5	20.5	19.9	20.5	21.2	22.8	20.4	23.7	23.5	23.8	24.3	23.6	23.4	23.6	22.1	21.8	22.3
		15	22.6	24.5	20	23.7	22.8	23	24.4	22	25.2	22.5	20.2	22.9	21.8	20.6	20.2	18.6	19.7	22.6	20.5	22.7	23.2	23.4	23.5	21.3	23.5	24.5	24.8	24	23.8	20.3	19.8	19.3	19.5	19.6	22.6	20.5	21.4	23.5	23.6	23.6	23.5	23	22.2	23.5	22.4	21.7	20.5
		17	22.7	24.7	20.3	23.8	24	23.5	24.6	21.8	25.3	22.5	20.3	22	22.2	20.2	19.6	22.7	19.2	20.6	19.4	23.1	22	22.1	23.4	22.9	22.6	24	23.3	23.9	22.5	19.4	20.7	20.6	20	20.3	19.8	21.7	21.9	22.9	23.3	23.9	22.1	22.5	23.4	23	22.7	21.2	22.8
		19	22.4	24.2	20.3	23.9	24.2	23.2	24.7	21.6	24.1	21	19.3	21.6	21.6	21.7	19.2	21	19.2	20.5	20.2	23.6	22.6	23.7	23.6	21.4	21.9	23.6	22.8	23.5	20.9	19.6	20.6	20.8	21.1	21.3	20.5	21.5	22	22.2	22.3	23.3	22	22.5	23.5	22.5	21.8	21	21.4
		21	22.1	23.8	19.8	23.5	23.8	22.8	24.3	21.5	23.4	21	19.5	21.5	21.5	21.5	19.6	20.8	19.3	20.3	20.2	23.5	22.8	22.8	23.5	21.5	20.8	23.5	21.9	23.5	20.5	19.5	20.5	20.9	20.3	20.3	20.5	21.5	21.8	22.3	22.3	22.5	21.5	22.4	22.5	21.8	21.5	20.8	20.8
		23	21.8	23.5	20.1	23.1	22.8	22.5	23.8	21.3	22.8	20.8	19.8	21.3	21.2	20.8	20.5	20.5	19.8	20.5	20.5	23.4	22.5	21.9	23.1	22.5	20.5	22.8	21.5	23.1	20.1	19.3	20.6	21.2	20.5	20.8	20.6	22.6	22.5	21.8	21.9	22.3	21.3	22.1	21.8	21.2	20.8	20.4	20.5
		25	21	23.1	19.5	22.5	21.8	22.1	23.1	20.8	22	19.8	19.5	20.8	21.2	20.5	19.8	20.1	20.2	20.3	20.8	22.8	21.8	21.5	22.8	22.3	20.3	21.9	20.8	22.8	19.8	19.8	20.8	22.1	20.8	20.5	21.2	21.6	21.3	21.6	21.7	21.8	20.5	21.8	20.9	20.8	20.3	20.1	20.1
		27	21.9	22.1	20.6	20.3	19.1	21.5	22.5	20.5	22.3	20	20.9	23.1	22	22.7	21.4	23.6	21.4	23.3	24.8	21.8	23.2	21.8	21.1	21.2	20.1	20.8	22.7	23.3	22.5	20	21.5	22.7	20.9	21.2	20.8	20.2	22	23.1	20.9	23.1	21	20.9	23.1	22.2	22.9	22.2	21.5
		29	21.7	21	20.8	21.5	18.6	22.3	22.7	20.3	20.6	22.1	19.7	22.9	22.5	22.8	21.7	23	21.7	23	22.3	20.6	20.2	23.2	21.3	23.6	20.4	22.7	23.3	21.6	22.3	21.2	21.9	22.4	21.4	22.1	21.2	20.9	22	21.2	20.8	23.4	22	22.5	22.7	22.3	22.7	20.9	21.6
		31	22.4	21.4	20.3	22.6	20.5	18.7	23	21	21	22.1	18	19.6	20.2	20.5	20.5	19.6	20.5	19.6	19.5	19.2	18.5	20.3	20.3	18.7	19.3	21.2	21.2	20	19.2	18.6	19.2	21.4	20.6	20.6	20.8	19.2	20.2	20.3	19.5	21.4	20.8	19.6	18.7	20.4	21.1	19.5	18.4
		33	20.7	21.4	19.8	23	19.2	20.6	22.7	20.3	20.6	21.4	18.7	18.8	18.9	19.3	19.9	18.2	19.9	18.2	19.3	19.2	19.5	20.2	20.2	19.2	20.8	20.3	18.3	18.2	19.1	18.2	19.1	19.2	18.9	20.4	20	19	20.4	20.6	19.9	19	20.4	20.1	20.7	20.1	20.2	18.8	18.8
	Figure 7G	Liver TG (μmol/g)
		Vector-Pair	Vector-EtOH	GLS1-EtOH	GLS1+E-EtOH	GLS1+ΔE3-EtOH	GLS1+H-EtOH	GLS1+ΔH1-EtOH
		16.717	49.5856	25.1061	43.5224	18.5014	47.4439	22.7607
		17.625	28.5533	19.364	43.3286	23.9135	36.8972	19.081
		23.5964	39.2811	22.9195	57.0144	20.0404	35.2002	27.8298
		29.0797	31.0227	18.1714	39.3265	16.9285	35.7331	15.1884
		24.9493	27.7067	20.3932	34.3417	18.7113	39.9112	31.45
		29.6741	64.2468	16.0012	36.3126	15.2898	26.2333	30.6034
								26.9382
	Figure 7I
	WB
[truncated: 16 more columns]

## Sheet: Figure S1
	Figure S1B	Body weight (g)
		Day	NP-Pair-fed						NP-EtOH-fed								HP-EtOH-fed
		0	22.5	23	23.4	21.7	21.6	22.4	24	22.7	23.4	23.3	22.2	23.5	22.6	22.2	21.9	21.7	22.2	21.7	21.6	22.1	21.4	21.5
		1	22.3	22.5	23.2	22.1	22	21.8	23.3	22.1	22.9	23.2	22.7	23.5	22.5	22.4	21.8	21.4	22.2	20.4	20.8	21.3	21.4	21.8
		3	22.8	22.6	23.1	22.3	22.4	21.5	21.1	22.2	21.6	22	22.5	22.3	21.8	22.4	20.5	21.2	21.8	20.8	20	20.9	20.9	20.7
		5	23.4	23.2	23.8	22.2	22.8	22.3	21.2	21.7	20.6	22.2	22.4	21.4	21.8	22.3	20.8	20.9	20.9	20.5	21.1	21.2	20.8	20.6
		7	22.8	22.5	22.4	22	22.5	22.1	21	20.9	20.6	20.3	21.5	20.3	20.6	22.2	20.5	20.8	20.5	20.6	20.8	20.8	20.5	20.5
		9	22.5	22.4	22.3	21.8	21.8	21.5	20.8	20.8	20.3	20.1	20.8	20.1	20.5	21.9	20.3	20.5	20.7	20.6	20.9	20.9	21.1	20.3
		11	22.1	22.1	22.3	21.5	21.5	21.3	20.7	20.5	20.1	19.9	20.6	20	19.8	20.8	20.5	20.6	20.9	21.1	21.2	21.6	21.5	19.8
		13	21.8	21.5	21.8	21.3	21.2	21.2	20.5	20.3	20.3	19.8	20.5	19.9	20.1	20.9	20.7	20.8	21.1	21.5	21.5	21.5	21.8	20
		15	21.6	21.2	21.5	20.9	21.1	21.2	20.6	20.7	20.3	20.1	20.8	19.6	20.5	20.5	20.9	20.9	21.8	22.8	21.2	21.2	22.5	20.3
		17	21.5	20.8	20.8	20.8	20.5	21.4	20.4	19.8	19.8	19.2	20.6	19.1	19.8	20.3	20.1	19.9	21.5	21.8	20.9	20.8	21.2	20.5
		19	21.8	21.3	21.5	21.3	20.3	20.8	19.8	19.2	19.2	19.5	20.8	19.5	20.1	20.1	20.2	19.8	21.5	21.8	20.8	20.6	20.9	20.6
		21	20.8	20.9	20.5	20.4	19.8	20.5	19.8	19.2	19.3	19.3	20.5	19.8	20	19.8	20.1	19.5	21.3	21.4	20.6	20.1	20.3	20.4
		23	20.5	21.5	20.6	20.5	20.3	20.1	19.8	19.5	19.5	19.3	20.2	19.7	19.8	20.6	19.8	19.5	21.5	21.5	20.5	19.8	20.2	20.5
		25	20.3	20.8	20.5	20.5	20.8	19.8	20.3	19.8	19.5	19.5	20.5	19.5	19.2	20.3	19.5	19.8	20.8	21.5	21.1	20.1	20.5	20.2
	Figure S1C
		Food consumed (mL)
		Day	NP-Pair-fed						NP-EtOH-fed								HP-EtOH-fed
		1	10	10	10	10	10	10	7.5	7.5	10	10	12.5	12.5	10	10	10	10	7.5	7.5	10	10	10	10
		3	10	10	7.5	7.5	10	10	10	10	10	10	10	10	10	10	10	10	10	10	10	10	10	10
		5	10	10	10	10	10	10	7.5	7.5	10	10	10	10	10	10	10	10	10	10	12.5	12.5	10	10
		7	7.5	7.5	10	10	10	10	10	10	10	10	10	10	10	10	10	10	10	10	10	10	10	10
		9	10	10	10	10	10	10	12.5	12.5	10	10	7.5	7.5	10	10	10	10	10	10	10	10	10	10
		11	10	10	10	10	10	10	10	10	10	10	10	10	10	10	10	10	10	10	7.5	7.5	10	10
		13	10	10	10	10	7.5	7.5	10	10	10	10	10	10	10	10	10	10	10	10	10	10	10	10
		15	10	10	10	10	10	10	10	10	7.5	7.5	10	10	10	10	10	10	10	10	10	10	10	10
		17	10	10	10	10	10	10	10	10	10	10	10	10	10	10	10	10	10	10	10	10	10	10
		19	12.5	12.5	10	10	10	10	10	10	10	10	10	10	10	10	10	10	10	10	10	10	10	10
		21	10	10	10	10	10	10	10	10	10	10	7.5	7.5	10	10	10	10	10	10	10	10	10	10
		23	10	10	10	10	12.5	12.5	10	10	10	10	10	10	10	10	10	10	10	10	10	10	10	10
		25	10	10	10	10	10	10	10	10	10	10	7.5	7.5	10	10	10	10	10	10	7.5	7.5	10	10
	Figure S1D	Serum TG (mmol/L)
		NP-Pair-fed	NP-EtOH-fed	HP-EtOH-fed
		0.5	0.7	0.525
		0.625	1.275	0.575
		0.5	0.925	0.5
		0.425	1.175	0.85
		0.575	0.625	0.5
		0.625	0.625	0.425
				0.35
				0.45
	Figure S1E	Liver TG (μmol/g)
		NP-Pair-fed	NP-EtOH-fed	HP-EtOH-fed
		30.0829	44.8935	20.7741
		16.2348	65.7006	15.023
		16.1236	55.76	20.2792
		12.1776	34.331	14.4188
		37.0733	50.5633	67.0615
		18.6406	50.0057	28.0807
			54.7936	20.3076
			60.8938
	Figure S1F
	WB
	Figure S1G	Rel. mRNA level
			NP-Pair-fed					NP-EtOH-fed								HP-EtOH-fed
		Acc1	0.56	0.69	1.33	1.21	1.21	2.36	3.05	1.06	2.89	1.19	1.33			0.64	1.19	1.13	1.04	0.77	1.05	0.76
		Acly	0.88	0.96	0.95	1.12	1.09	2.28	1.12	2.61	1.58	0.98	1.8	3.2	1.84	1.81	1.02	1.3	1.2	1.38	1.55	0.65
		Fasn	1.38	0.55	1.03	1.44	0.59	3.27	0.94	1.6	1.77	1.29	3.36	0.95		1.21	1.52	0.96	1.31	1.46	0.61	0.43

## Sheet: Figure S2
	Figure S2I	Rel. luciferase level
		Basic	Promoter
		NC	NC	EtOH 200mM	EtOH 400mM
		1.08	10.79	12.88	14.44
		0.83	10.73	12.73	13.81
		1	11.38	11.89	14.61
		0.91	11.92	11.4	13.46
		1.02	11.79	11.59	13.99
		0.96	11.77	11.49	14.56
		1.07	10.63	10.92	14.28
		1.2	11.75	10.9	13.83
		0.96	11.84	10.3	14.56
		0.97	10.09	10.26	15.16
	Figure S2J	TG Concentration (mmol/g protein)
		NC	EtOH 400mM	EtOH 600mM
		0.0912037	0.112236	0.131632
		0.107851	0.111337	0.164535
		0.0855639	0.113537	0.116959
		0.0955893	0.112828	0.155717
		0.106565	0.114953	0.15948

## Sheet: Figure S3
	Figure S3A	Azide 488/Hoechst
		EU
		NC	EtOH	EtOH+AMA 2µM	EtOH+AMA 10µM
		0.995182	0.91184	1.19846	0.618145
		0.915531	1.31963	1.28549	0.858637
		0.765146	1.29134	0.915223	0.986879
		0.879856	1.43065	1.11328	0.862635
		1.29749	1.22153	1.06622	0.989031
		1.1468			0.615069
	Figure S3B	Rel. mRNA level
			NC						EtOH								EtOH+α-Amanitin 2 μM							EtOH+α-Amanitin 10 μM
		Acc1	0.82	1.28	1.27	0.87	1.39	0.37	1.98	1.12	1.74	1.47	0.94	1.31			2.01	0.78	0.5	0.92	0.63	0.85		1.65	1.06	0.24	0.35	1.4	0.94
		Acly	1.17	1.46	1.41	0.45	0.47	1.04	1.04	1.09	1.08	1.15	1.75	0.87			0.83	1.4	0.55	0.4	0.53	0.96	0.42	0.8	1.74	0.44	0.51	0.61	0.33	0.51
		Fasn	1.27	1.77	0.65	1.38	0.47	0.47	3.3	1.38	1.22	2.26	1.84	2.59	0.96	1.21	1.08	2.05	0.9	0.47	0.53	0.99		1.06	2.12	0.53	0.65	0.75	1.57	0.86
	Figure S3C	Body weight (g)
		Day	Pair-fed						EtOH-fed								EtOH-fed + AMA
		0	22.5	23	23.4	21.7	21.6	22.4	24	22.7	23.4	23.3	22.2	23.5	22.6	22.2	23.3	22.4	21.8	23.2	21.7	22.5	22.8	21.7
		1	22.3	22.5	23.2	22.1	22	21.8	23.3	22.1	22.9	23.2	22.7	23.5	22.5	22.4	22.7	22.2	22.8	22.2	21.8	22	22.2	22.5
		3	22.8	22.6	23.1	22.3	22.4	21.5	21.1	22.2	21.6	22	22.5	22.3	21.8	22.4	21	21.2	21.5	21.7	20.2	21	21.2	20.3
		5	23.4	23.2	23.8	22.2	22.8	22.3	21.2	21.7	20.6	22.2	22.4	21.4	21.8	22.3	22.3	22.4	21.7	22.1	20.4	21	21.1	21.6
		7	22.8	22.5	22.4	22	22.5	22.1	21	20.9	20.6	20.3	21.5	20.3	20.6	22.2	22.2	22.2	20.6	21.9	19.6	21	21.1	21.5
		9	22.5	22.4	22.3	21.8	21.8	21.5	20.8	20.8	20.3	20.1	20.8	20.1	20.5	21.9	21.9	21.9	20.9	21	19.5	20.7	21.4	21.4
		11	22.1	22.1	22.3	21.5	21.5	21.3	20.7	20.5	20.1	19.9	20.6	20	19.8	20.8	21.8	21.8	20.8	20.8	19.4	20.8	21.5	21.3
		13	21.8	21.5	21.8	21.3	21.2	21.2	20.5	20.3	20.3	19.8	20.5	19.9	20.1	20.9	21.6	21.8	20.8	20.6	19.5	20.7	21.4	21.4
		15	21.6	21.2	21.5	20.9	21.1	21.2	20.6	20.7	20.3	20.1	20.8	19.6	20.5	20.5	22	22	21.5	20.9	19.8	20.8	20.8	21.8
		17	21.5	20.8	20.8	20.8	20.5	21.4	20.4	19.8	19.8	19.2	20.6	19.1	19.8	20.3	21.2	22.4	21.5	21.5	20.1	21.1	20.5	22.3
		19	21.8	21.3	21.5	21.3	20.3	20.8	19.8	19.2	19.2	19.5	20.8	19.5	20.1	20.1	21.1	21.8	20.8	20.8	19.8	20.8	19.8	21.8
		21	20.8	20.9	20.5	20.4	19.8	20.5	19.8	19.2	19.3	19.3	20.5	19.8	20	19.8	20.8	21.5	20.5	20.6	19.5	20.5	19.8	21.1
		23	20.5	21.5	20.6	20.5	20.3	20.1	19.8	19.5	19.5	19.3	20.2	19.7	19.8	20.6	20.6	21.3	20.6	20.3	19.6	20.5	20	21.4
		25	20.3	20.8	20.5	20.5	20.8	19.8	20.3	19.8	19.5	19.5	20.5	19.5	19.2	20.3	20.5	21.5	20.3	19.8	19.5	20.3	19.8	21.3
	Figure S3D	Food consumed (mL)
		Day	Pair-fed						EtOH-fed								EtOH-fed + AMA
		1	10	10	10	10	10	10	7.5	7.5	10	10	12.5	12.5	10	10	10	10	10	10	10	10	10	10
		3	10	10	7.5	7.5	10	10	10	10	10	10	10	10	10	10	10	10	12.5	12.5	10	10	10	10
		5	10	10	10	10	10	10	7.5	7.5	10	10	10	10	10	10	10	10	10	10	10	10	10	10
		7	7.5	7.5	10	10	10	10	10	10	10	10	10	10	10	10	10	10	10	10	10	10	10	10
		9	10	10	10	10	10	10	12.5	12.5	10	10	7.5	7.5	10	10	10	10	10	10	10	10	7.5	7.5
		11	10	10	10	10	10	10	10	10	10	10	10	10	10	10	10	10	10	10	10	10	10	10
		13	10	10	10	10	7.5	7.5	10	10	10	10	10	10	10	10	10	10	10	10	10	10	10	10
		15	10	10	10	10	10	10	10	10	7.5	7.5	10	10	10	10	10	10	12.5	12.5	10	10	10	10
		17	10	10	10	10	10	10	10	10	10	10	10	10	10	10	10	10	10	10	10	10	10	10
		19	12.5	12.5	10	10	10	10	10	10	10	10	10	10	10	10	10	10	10	10	10	10	10	10
		21	10	10	10	10	10	10	10	10	10	10	7.5	7.5	10	10	10	10	10	10	10	10	10	10
		23	10	10	10	10	12.5	12.5	10	10	10	10	10	10	10	10	7.5	7.5	10	10	10	10	10	10
		25	10	10	10	10	10	10	10	10	10	10	7.5	7.5	10	10	10	10	10	10	10	10	10	10
	Figure S3E	Rel. mRNA level
			Pair-fed						EtOH-fed							EtOH-fed + AMA
		Acc1	0.59	0.64	1.65	1.11	1.08	0.94	4.36	3.15	2.62	1.5	1.85	0.74	0.83	0.57	1.23	1.44	1.22	0.6	1.05	1.14
		Acly	1.03	0.82	1.06	0.93	1.16		2.75	1.1	1.25	1.08	1.75	2.66	1.25	0.51	1.17	0.72	0.61	0.61	0.72
		Fasn	1.2	0.76	1.14	1.25	0.65		1.11	1.6	1.44	1.38	2.56	1.1		0.33	0.71	0.54	0.44	0.41	0.58

[truncated: 10 more sheets: Figure S4, Figure S5, Figure S6, Figure S7, Figure S8, Figure S9, Figure S10, Figure S11, Figure S12, Figure S13]
